# Supplementary material for: Author Correction: IRF3 prevents colorectal tumorigenesis via inhibiting the nuclear translocation of β-catenin
Source: Nat Commun. 2023 Nov 29;14:7862. doi: 10.1038/s41467-023-43761-7 (PMC10687087; doi:10.1038/s41467-023-43761-7)
Supplement: Supplementary file 1 — Raw Data [file 41467_2023_43761_MOESM1_ESM.zip]

Archive with 1 entries (1 files):
- Raw data as requested.rar
